# Supplementary material for: Involvement of Neutrophils in Metastatic Evolution of Pancreatic Neuroendocrine Tumors
Source: Cancers (Basel). 2021 Jun 2;13(11):2771. doi: 10.3390/cancers13112771 (PMC8199674; doi:10.3390/cancers13112771)
Supplement: Supplementary file 1 [file cancers-13-02771-s001.zip]

Archive with 1 entries (1 files):
- cancers-1216751-supplementary.pdf
